# Supplementary material for: Mortality and heart failure hospitalizations in heart failure with preserved ejection fraction compared to heart failure with reduced ejection fraction: a systematic review and meta-analysis
Source: ESC Heart Fail. 2026 Jan 16;13(1):xvag026. doi: 10.1093/eschf/xvag026 (PMC13108283; doi:10.1093/eschf/xvag026)
Supplement: xvag026_Supplementary_Data [file xvag026_supplementary_data.zip]

Archive with 8 entries (8 files):
- Supplementary material.docx
- Table S1.docx
- Table S2.docx
- TableS3.docx
- TableS4.docx
- TableS5.docx
- TableS6.docx
- TableS7.docx
